# Supplementary material for: Eugenol Induces Apoptosis in Tongue Squamous Carcinoma Cells by Mediating the Expression of Bcl-2 Family
Source: Life (Basel). 2022 Dec 21;13(1):22. doi: 10.3390/life13010022 (PMC9861585; doi:10.3390/life13010022)
Supplement: Supplementary file 1 [file life-13-00022-s001.zip]

Archive with 1 entries (1 files):
- life-2089387-supplementary.pdf
